# Supplementary material for: Antarctic Soil Metabolomics: A Pilot Study
Source: Int J Mol Sci. 2023 Aug 2;24(15):12340. doi: 10.3390/ijms241512340 (PMC10418359; doi:10.3390/ijms241512340)
Supplement: Supplementary file 1 [file ijms-24-12340-s001.zip]

Archive with 1 entries (1 files):
- ijms-2521071-supplementary.pdf
